# Supplementary material for: Aromaticity Tuning in Biaryl Monophosphines and Their Derivatives
Source: Molecules. 2025 Oct 8;30(19):4018. doi: 10.3390/molecules30194018 (PMC12525867; doi:10.3390/molecules30194018)
Supplement: Supplementary file 1 [file molecules-30-04018-s001.zip]

Archive with 2 entries (2 files):
- Supplementary Materials.pdf
- File S1.zip
